# Supplementary material for: A longitudinal study of risk factors associated with white spot disease occurrence in marine shrimp farming in Rayong, Thailand
Source: PeerJ. 2022 Mar 25;10:e13182. doi: 10.7717/peerj.13182 (PMC8958964; doi:10.7717/peerj.13182)
Supplement: Supplemental Information 3 [file peerj-10-13182-s003.txt]

pondcode	period	pondname	dis	f1	f2	f3	f4	f5	f6	f7	f8	f9	f10	f11	f12	f13	f14	f15	f16	f17	f18	f19	f20	f21	f22	f23	f24	f25	f26	f27	f28	f29	f30	f31	f32	f33	f34	f35	f36	f37	f38	f39	f40	f41	f42	f43	f44	f45	f46
1	1	b4	1	>10	a1	a1	3	300	50	20	9	>120K	jr	pl12	0.18	4	0.5	0.1	a3	a0	65	6	a1	a1	a0	a0	a0	zero	one	one	zero	one	two	zero	zero	zero	zero	zero	one	zero	50	one	one	zero	one	one	one	one	zero
1	2	b3	1	>10	a1	a1	3	300	50	20	6	>120K	jr	pl12	0.18	4	0.5	0.1	a3	a0	65	6	a1	a1	a0	a0	a0	zero	one	one	zero	one	two	zero	zero	zero	zero	zero	one	zero	50	one	one	zero	one	zero	one	zero	zero
1	3	a7	1	>10	a1	a1	3	300	50	20	6	>120K	jr	pl12	0.18	4	0.5	0.1	a3	a0	65	6	a1	a1	a0	a0	a0	zero	one	one	zero	one	two	zero	zero	zero	zero	zero	one	zero	50	one	one	zero	one	zero	one	zero	zero
1	4	a1	1	>10	a1	a1	3	300	50	20	9	>120K	jr	pl12	0.18	4	0.5	0.1	a2	a0	65	6	a1	a1	a0	a0	a0	zero	one	one	zero	one	two	zero	zero	zero	zero	zero	one	zero	50	one	one	zero	one	one	zero	one	zero
1	5	a8	1	>10	a1	a1	3	300	50	20	9	>120K	jr	pl12	0.18	4	0.5	0.1	a2	a0	65	6	a1	a1	a0	a0	a0	zero	one	one	zero	one	two	zero	zero	zero	zero	zero	one	zero	50	one	one	zero	one	one	zero	one	zero
1	6	b4	1	>10	a1	a1	3	300	50	20	6	>120K	jr	pl12	0.17	4	0.5	0.1	a3	a0	65	6	a1	a1	a0	a0	a0	zero	one	one	zero	one	two	zero	zero	zero	zero	zero	one	zero	50	one	one	zero	one	zero	zero	zero	one
1	7	a8	0	>10	a1	a1	3	300	50	20	9	>120K	jr	pl12	0.18	4	0.5	0.1	a3	a0	65	6	a1	a1	a0	a0	a0	zero	one	one	zero	one	two	zero	zero	zero	zero	zero	one	zero	50	one	one	zero	zero	zero	zero	zero	zero
1	8	a1	0	>10	a1	a1	3	300	50	20	8	<120K	jr	pl12	0.18	5	2	0.1	a2	a0	65	6	a1	a1	a0	a0	a0	zero	one	one	zero	one	two	zero	zero	zero	zero	zero	one	one	0	one	zero	zero	zero	zero	zero	zero	zero
1	9	b3	0	>10	a1	a1	3	300	50	20	8	<120K	jr	pl12	0.18	5	2	0.1	a2	a0	65	6	a1	a1	a0	a0	a0	zero	one	one	zero	one	two	zero	zero	zero	zero	zero	one	one	0	one	zero	zero	zero	zero	zero	zero	zero
1	10	a7	0	>10	a1	a1	3	300	50	20	8	<120K	jr	pl12	0.18	5	2	0.1	a2	a0	65	6	a1	a1	a0	a0	a0	zero	one	one	zero	one	two	zero	zero	zero	zero	zero	one	one	0	one	zero	zero	zero	zero	zero	zero	zero
1	11	b4	1	>10	a1	a1	2	300	80	23	8	<120K	jr	pl12	0.18	5	0.8	0.1	a3	a0	65	6	a1	a1	a0	a0	a0	zero	one	one	zero	one	two	zero	zero	zero	zero	zero	one	one	0	one	one	zero	one	zero	zero	one	one
1	12	a1	0	>10	a1	a1	3	300	50	23	8	<120K	jr	pl12	0.18	5	2	0.1	a2	a0	65	6	a1	a1	a0	a0	a0	zero	one	one	zero	one	two	zero	zero	zero	zero	zero	one	one	0	one	zero	zero	zero	zero	zero	zero	zero
1	13	b4	1	>10	a1	a1	3	300	80	23	8	>120K	jr	pl12	0.19	5	0.8	0.1	a3	a0	65	6	a1	a1	a0	a0	a0	zero	one	one	zero	one	two	zero	zero	zero	zero	zero	one	zero	50	one	zero	zero	one	zero	one	zero	zero
1	14	a8	0	>10	a1	a1	3	300	50	23	8	<120K	jr	pl12	0.18	5	2	0.1	a2	a0	65	6	a1	a1	a0	a0	a0	zero	one	one	zero	one	two	zero	zero	zero	zero	zero	one	one	0	one	zero	zero	zero	zero	zero	zero	zero
1	15	a1	0	>10	a1	a1	3	300	50	23	8	<120K	jr	pl12	0.18	5	2	0.1	a2	a0	65	6	a1	a1	a0	a0	a0	zero	one	one	zero	one	two	zero	zero	zero	zero	zero	one	one	0	one	zero	zero	zero	zero	zero	zero	zero
1	16	a7	0	>10	a1	a1	3	300	50	23	8	<120K	jr	pl12	0.18	5	2	0.1	a2	a0	65	6	a1	a1	a0	a0	a0	zero	one	one	zero	one	two	zero	zero	zero	zero	zero	one	one	0	one	zero	zero	zero	zero	zero	zero	zero
1	17	b4	0	>10	a1	a1	2	300	50	23	8	<120K	jr	pl12	0.18	5	0.8	0.1	a3	a0	65	6	a1	a1	a0	a0	a0	zero	one	one	zero	one	two	zero	zero	zero	zero	zero	one	one	0	one	one	zero	zero	zero	zero	zero	zero
1	18	a8	0	>10	a1	a1	3	300	50	23	8	<120K	jr	pl12	0.18	5	2	0.1	a2	a0	65	6	a1	a1	a0	a0	a0	zero	one	one	zero	one	two	zero	zero	zero	zero	zero	one	one	0	one	zero	zero	zero	zero	zero	zero	zero
1	19	b4	0	>10	a1	a1	4	300	50	20	9	>120K	jr	pl12	0.18	5	0.5	0.1	a3	a0	65	6	a1	a1	a0	a0	a0	zero	one	one	zero	one	two	zero	zero	zero	zero	zero	one	zero	200	one	zero	zero	zero	zero	zero	zero	zero
1	20	a7	0	>10	a1	a1	3	300	50	20	8	<120K	jr	pl12	0.18	5	2	0.1	a2	a0	65	6	a1	a1	a0	a0	a0	zero	one	one	zero	one	two	zero	zero	zero	zero	zero	one	one	0	one	zero	zero	zero	zero	zero	zero	zero
1	21	b3	1	>10	a1	a1	3	300	50	20	9	<120K	jr	pl12	0.18	5	0.5	0.1	a1	a0	65	6	a1	a1	a0	a0	a0	zero	one	one	zero	one	two	zero	zero	zero	zero	zero	one	zero	250	one	zero	zero	one	zero	one	one	one
1	22	b4	1	>10	a1	a1	3	300	80	20	9	<120K	jr	pl12	0.19	5	0.5	0.1	a1	a0	65	6	a1	a1	a0	a0	a0	zero	one	one	zero	one	two	zero	zero	zero	zero	zero	one	zero	250	one	zero	zero	one	zero	zero	one	zero
1	23	a7	1	>10	a1	a1	3	300	50	20	9	<120K	jr	pl12	0.19	5	0.5	0.1	a2	a0	65	6	a1	a1	a0	a0	a0	zero	one	one	zero	one	two	zero	zero	zero	zero	zero	one	zero	250	one	zero	zero	one	zero	zero	one	zero
2	1	1	0	>10	a1	a1	2	120	80	10	10	<120K	anubarnlucky	pl12	0.35	6	6	0.5	a2	a0	20	5	a2	a0	a1	a0	a0	zero	one	one	one	one	two	zero	zero	zero	zero	zero	one	zero	1000	one	one	zero	zero	zero	zero	zero	zero
2	2	3	0	>10	a1	a1	2	120	80	10	10	<120K	anubarnlucky	pl12	0.35	4.5	6	0.5	a2	a0	20	5	a2	a0	a1	a0	a0	zero	one	one	one	one	two	zero	zero	zero	zero	zero	one	zero	1000	one	one	zero	zero	zero	zero	zero	zero
2	3	1	0	>10	a1	a1	2	120	80	10	10	<120K	jr	pl12	0.14	6	6	0.5	a2	a0	20	5	a2	a0	a1	a0	a0	zero	one	one	one	one	two	zero	zero	zero	zero	zero	one	zero	1000	one	one	zero	zero	zero	zero	zero	zero
2	4	4	1	>10	a1	a1	2	120	70	10	4	>120K	jr	pl12	0.19	6	4	1	a2	a0	20	5	a2	a0	a1	a0	a0	zero	one	one	one	one	two	zero	zero	zero	zero	zero	one	zero	250	one	one	zero	one	zero	one	one	one
2	5	2	1	>10	a1	a1	3	120	90	4	1	>120K	jr	pl12	0.19	5	3	0.7	a2	a0	20	5	a2	a0	a1	a0	a0	zero	one	one	one	one	two	zero	zero	zero	zero	zero	one	zero	750	one	one	zero	one	zero	zero	one	one
2	6	6	1	>10	a1	a1	2	120	70	10	4	>120K	jr	pl12	0.19	3	4	1	a2	a0	20	5	a2	a0	a1	a0	a0	zero	one	one	one	one	two	zero	zero	zero	zero	zero	one	zero	250	one	one	zero	one	zero	zero	one	one
2	7	1	1	>10	a1	a1	2.5	120	70	10	4	>120K	jr	pl12	0.19	6	0.3	0.7	a2	a0	20	5	a2	a0	a1	a0	a0	zero	one	one	one	one	two	zero	zero	zero	zero	zero	one	zero	250	one	zero	one	one	zero	zero	zero	zero
2	8	1	0	>10	a1	a1	2.5	120	70	10	4	>120K	jr	pl12	0.19	6	0.3	0.7	a2	a0	20	5	a2	a0	a1	a0	a0	zero	one	one	one	one	two	zero	zero	zero	zero	zero	one	zero	25	one	zero	one	zero	zero	zero	zero	zero
2	9	2	0	>10	a1	a1	2.5	120	70	10	4	<120K	jr	pl12	0.19	6	0.3	0.7	a2	a0	20	5	a2	a0	a1	a0	a0	zero	one	one	one	one	two	zero	zero	zero	zero	zero	one	zero	25	one	one	one	zero	zero	zero	zero	zero
2	10	6	0	>10	a1	a1	2.5	120	70	10	4	>120K	jr	pl12	0.19	3	0.3	0.7	a2	a0	20	5	a2	a0	a1	a0	a0	zero	one	one	one	one	two	zero	zero	zero	zero	zero	one	zero	25	one	zero	one	zero	zero	zero	zero	zero
2	11	1	1	>10	a1	a1	2	120	70	10	4	<120K	jr	pl12	0.19	6	4	1	a2	a0	20	5	a2	a0	a1	a0	a0	zero	one	one	one	one	two	zero	zero	zero	zero	zero	one	zero	25	one	one	zero	one	zero	zero	zero	zero
2	12	2	0	>10	a1	a1	2.5	120	70	10	4	<120K	jr	pl12	0.17	6	0.3	0.7	a2	a0	20	5	a2	a0	a1	a0	a0	zero	one	one	one	one	two	zero	zero	zero	zero	zero	one	zero	25	one	one	one	zero	zero	zero	zero	zero
2	13	2	1	>10	a1	a1	2	120	20	10	4	<120K	jr	pl12	0.19	5	0.02	0.7	a2	a0	20	5	a2	a0	a1	a0	a0	zero	one	one	one	one	two	zero	zero	zero	zero	zero	one	one	0	one	zero	zero	one	one	zero	one	one
2	14	1	0	>10	a1	a1	2	120	20	10	4	<120K	jr	pl12	0.19	5	0.02	0.7	a2	a0	20	5	a2	a0	a1	a0	a0	zero	one	one	one	one	two	zero	zero	zero	zero	zero	one	one	0	one	one	zero	zero	zero	zero	zero	zero
3	1	9	1	>10	a0	a1	2	100	45	12	5	>120K	pairee	pl12	0.17	7	0.07	0.1	a2	a0	20	3.5	a3	a0	a0	a1	a0	zero	one	one	one	one	two	zero	one	zero	zero	zero	one	one	0	zero	zero	zero	zero	zero	zero	zero	zero
3	2	2	1	>10	a0	a1	2	100	45	12	4	>120K	pairee	pl12	0.09	6	2	0.1	a4	a0	20	3.5	a3	a0	a0	a1	a0	zero	one	one	one	one	two	zero	one	zero	zero	zero	one	one	0	one	zero	zero	one	one	zero	zero	zero
3	3	10	1	>10	a0	a1	2	100	45	12	5	>120K	jr	pl12	0.19	3	0.07	0.1	a3	a0	20	3.5	a3	a0	a0	a1	a0	zero	one	one	one	one	two	zero	one	zero	zero	zero	one	one	0	one	one	zero	zero	one	zero	one	zero
3	4	3	1	>10	a0	a1	2	100	45	12	5	<120K	jr	pl12	0.19	4	0.07	0.1	a3	a0	20	3.5	a3	a0	a0	a1	a0	zero	one	one	one	one	two	zero	one	zero	zero	zero	one	one	0	one	one	zero	one	zero	one	zero	zero
3	5	6	0	>10	a0	a1	2	100	45	12	5	>120K	narumon	pl12	0.12	5	0.07	0.1	a3	a0	20	3.5	a3	a0	a0	a1	a0	zero	one	one	one	one	two	zero	one	zero	zero	zero	one	one	0	zero	zero	zero	zero	zero	zero	zero	zero
3	6	4	0	>10	a0	a1	2	100	45	12	5	>120K	jr	pl12	0.12	4	0.07	0.1	a3	a0	20	3.5	a3	a0	a0	a1	a0	zero	one	one	one	one	two	zero	one	zero	zero	zero	one	one	0	zero	zero	zero	zero	zero	zero	zero	zero
3	7	9	0	>10	a0	a1	2	100	45	12	5	>120K	thaiunion	pl12	0.12	7	0.07	0.1	a3	a0	20	3.5	a3	a0	a0	a1	a0	zero	one	one	one	one	two	zero	one	zero	zero	zero	one	one	0	zero	zero	zero	zero	zero	zero	zero	zero
3	8	2	0	>10	a0	a1	2	100	45	12	4	>120K	thaiunion	pl12	0.12	6	0.07	0.1	a4	a0	20	3.5	a3	a0	a0	a1	a0	zero	one	one	one	one	two	zero	one	zero	zero	zero	one	one	0	zero	zero	zero	zero	zero	zero	zero	zero
3	9	3	0	>10	a0	a1	2	100	45	12	5	>120K	jr	pl12	0.19	7	0.07	0.1	a4	a0	20	3.5	a3	a0	a0	a1	a0	zero	one	one	one	one	two	zero	one	zero	zero	zero	one	one	0	zero	zero	zero	zero	zero	zero	zero	zero
3	10	10	0	>10	a0	a1	2	100	45	12	5	>120K	jr	pl12	0.19	3	0.07	0.1	a3	a0	20	3.5	a3	a0	a0	a1	a0	zero	one	one	one	one	two	zero	one	zero	zero	zero	one	one	0	zero	zero	zero	zero	zero	zero	zero	zero
3	11	9	0	>10	a0	a1	2	100	45	12	5	>120K	thaiunion	pl12	0.12	7	0.07	0.1	a3	a0	20	3.5	a3	a0	a0	a1	a0	zero	one	one	one	one	two	zero	one	zero	zero	zero	one	one	0	zero	zero	zero	zero	zero	zero	zero	zero
3	12	2	0	>10	a0	a1	2	100	45	12	4	<120K	jr	pl12	0.19	6	0.07	0.1	a4	a0	20	3.5	a3	a0	a0	a1	a0	zero	one	one	one	one	two	zero	one	zero	zero	zero	one	one	0	one	zero	zero	zero	zero	zero	zero	zero
3	13	3	0	>10	a0	a1	2	100	45	12	5	>120K	jr	pl12	0.17	7	0.07	0.1	a4	a0	20	3.5	a3	a0	a0	a1	a0	zero	one	one	one	one	two	zero	one	zero	zero	zero	one	one	0	zero	zero	zero	zero	zero	zero	zero	zero
4	1	c1	0	>10	a0	a1	3	40	20	8	3	<120K	bluegen	pl12	0.1	4	2	0.1	a1	a0	20	3.5	a3	a0	a0	a1	a0	zero	one	zero	one	one	two	zero	one	one	zero	zero	one	zero	200	one	zero	one	zero	zero	zero	zero	zero
4	2	c3	0	>10	a0	a1	2	40	20	8	3	<120K	precha	pl12	0.1	3	2	0.1	a3	a0	20	3	a3	a0	a0	a1	a0	one	one	zero	one	one	two	zero	one	zero	zero	zero	one	one	0	one	zero	one	one	zero	one	one	one
4	3	c1	1	>10	a0	a1	3	40	40	20	10	>120K	bluegen	pl12	0.12	4	2	0.1	a1	a0	40	3	a3	a0	a0	a1	a0	one	one	zero	one	one	two	zero	one	zero	zero	zero	one	one	0	one	zero	one	one	zero	zero	one	zero
4	4	c3	1	>10	a0	a1	2	40	40	20	10	>120K	bluegen	pl12	0.12	2.5	2	0.1	a1	a0	40	3	a3	a0	a0	a1	a0	one	one	zero	one	one	two	zero	one	zero	zero	zero	one	one	0	one	zero	one	one	zero	zero	one	zero
4	5	c1	1	>10	a0	a1	2	40	20	8	3	<120K	bluegen	pl12	0.1	3	2	0.1	a3	a0	20	3	a3	a0	a0	a1	a0	one	one	zero	one	one	two	zero	one	zero	zero	zero	one	one	0	one	zero	one	one	zero	zero	one	zero
4	6	c3	1	>10	a0	a1	3	40	20	8	3	<120K	precha	pl12	0.12	2	2	0.1	a1	a0	20	3	a3	a0	a0	a1	a0	zero	one	zero	one	one	two	zero	one	one	zero	zero	one	zero	200	one	zero	one	zero	zero	zero	zero	zero
4	7	c1	1	>10	a0	a1	3	40	20	8	3	<120K	bluegen	pl12	0.12	5	2	0.1	a1	a0	20	3	a3	a0	a0	a1	a0	zero	one	zero	one	one	two	zero	one	one	zero	zero	one	zero	200	one	zero	one	one	zero	zero	one	zero
4	8	c3	0	>10	a0	a1	2	40	20	8	3	<120K	precha	pl12	0.1	3	2	0.1	a3	a0	20	3	a3	a0	a0	a1	a0	one	one	zero	one	one	two	zero	one	zero	zero	zero	one	one	0	one	zero	one	one	zero	one	one	one
4	9	c3	0	>10	a0	a1	2	40	20	8	3	<120K	pkaomak	pl12	0.1	3	2	0.1	a3	a0	20	3	a3	a0	a0	a1	a0	one	one	zero	one	one	two	zero	one	zero	zero	zero	one	one	0	one	zero	one	zero	zero	zero	zero	zero
4	10	c1	0	>10	a0	a1	3	40	20	8	3	<120K	bluegen	pl12	0.1	4	2	0.1	a1	a0	20	3	a3	a0	a0	a1	a0	zero	one	zero	one	one	two	zero	one	one	zero	zero	one	zero	200	one	zero	one	zero	zero	zero	zero	zero
4	11	c1	0	>10	a0	a1	2	40	20	8	3	<120K	bluegen	pl12	0.1	4	2	0.1	a3	a0	20	3	a3	a0	a0	a1	a0	one	one	zero	one	one	two	zero	one	zero	zero	zero	one	one	0	one	zero	one	zero	zero	zero	zero	zero
4	12	c3	0	>10	a0	a1	2	40	20	8	3	<120K	bluegen	pl12	0.1	3	2	0.1	a3	a0	20	3	a3	a0	a0	a1	a0	one	one	zero	one	one	two	zero	one	zero	zero	zero	one	one	0	one	zero	one	zero	zero	zero	zero	zero
4	13	c1	0	>10	a0	a1	2	40	20	8	3	<120K	bluegen	pl12	0.1	4	2	0.1	a3	a0	20	3	a3	a0	a0	a1	a0	one	one	zero	one	one	two	zero	one	zero	zero	zero	one	one	0	one	zero	one	zero	zero	zero	zero	zero
4	14	c3	0	>10	a0	a1	2	40	20	8	3	<120K	tanachat	pl12	0.1	3	2	0.1	a3	a0	20	3	a3	a0	a0	a1	a0	one	one	zero	one	one	two	zero	one	one	zero	zero	one	zero	200	one	zero	one	zero	zero	zero	zero	zero
4	15	c4	1	>10	a0	a1	2	40	20	8	3	<120K	tanachat	pl12	0.1	3	2	0.1	a3	a0	20	3	a3	a0	a0	a1	a0	one	one	zero	one	one	two	zero	one	zero	zero	zero	one	one	0	one	zero	one	one	zero	zero	one	one
5	1	n6.3	0	>10	a0	a1	2	100	40	20	10	>120K	bluegen	pl12	0.12	3	2	0.1	a1	a0	40	15	a3	a0	a0	a1	a0	one	one	zero	one	one	two	zero	one	zero	zero	zero	one	one	0	one	zero	one	zero	zero	zero	zero	zero
5	2	n6.4	1	>10	a0	a1	2	100	40	20	10	<120K	bluegen	pl12	0.12	3	2	0.1	a1	a0	40	15	a3	a0	a0	a1	a0	one	one	zero	one	one	two	zero	one	zero	zero	zero	one	one	0	one	zero	one	zero	zero	zero	zero	zero
5	3	n6.6	0	>10	a0	a1	2	100	40	20	10	>120K	bluegen	pl12	0.12	4	2	0.1	a1	a0	40	15	a3	a0	a0	a1	a0	one	one	zero	one	one	two	zero	one	zero	zero	zero	one	one	0	one	zero	one	zero	zero	zero	zero	zero
5	4	n6.6	1	>10	a0	a1	2	100	40	20	10	>120K	bluegen	pl12	0.12	4	2	0.1	a1	a0	40	15	a3	a0	a0	a1	a0	one	one	zero	one	one	two	zero	one	zero	zero	zero	one	one	0	one	zero	one	one	zero	zero	zero	zero
5	5	n6.6	0	>10	a0	a1	2	100	40	20	10	<120K	bluegen	pl12	0.1	4	2	0.1	a2	a0	40	15	a3	a0	a0	a1	a0	one	one	zero	one	one	two	zero	one	zero	zero	zero	one	one	0	one	zero	one	zero	zero	zero	zero	zero
5	6	n3.1	1	>10	a0	a1	3	100	50	20	13	>120K	bluegen	pl12	0.12	3	3	0.1	a2	a0	6	15	a3	a0	a0	a1	a0	zero	one	zero	one	one	two	zero	one	one	zero	zero	one	zero	200	one	zero	one	one	one	zero	zero	zero
5	7	n9.1	0	>10	a0	a1	2	100	40	20	10	>120K	bluegen	pl12	0.1	4	2	0.1	a2	a0	40	15	a3	a0	a0	a1	a0	one	one	zero	one	one	two	zero	one	zero	zero	zero	one	one	0	one	zero	one	zero	zero	zero	zero	zero
5	8	n6.4	0	>10	a0	a1	2	100	40	20	10	<120K	bluegen	pl12	0.1	4	2	0.1	a2	a0	40	15	a3	a0	a0	a1	a0	one	one	zero	one	one	two	zero	one	zero	zero	zero	one	one	0	one	zero	one	zero	zero	zero	zero	zero
5	9	n6.6	0	>10	a0	a1	2	100	40	20	10	<120K	bluegen	pl12	0.1	4	3	0.1	a2	a0	40	15	a3	a0	a0	a1	a0	one	one	zero	one	one	two	zero	one	zero	zero	zero	one	one	0	one	zero	one	zero	zero	zero	zero	zero
5	10	n3.2	1	>10	a0	a1	2	100	40	20	10	<120K	tanachat	pl12	0.1	4	3	0.1	a2	a0	40	15	a3	a0	a0	a1	a0	zero	one	zero	one	one	two	zero	one	zero	zero	zero	one	zero	200	one	zero	one	one	zero	zero	one	one
5	11	n3.1	1	>10	a0	a1	3	100	50	20	13	>120K	bluegen	pl12	0.12	3	3	0.1	a2	a0	6	15	a3	a0	a0	a1	a0	zero	one	zero	one	one	two	zero	one	one	zero	zero	one	zero	200	one	zero	one	one	one	zero	zero	zero
5	12	n3.1	0	>10	a0	a1	2	100	40	20	10	<120K	tanachat	pl12	0.1	4	3	0.1	a2	a0	40	15	a3	a0	a0	a1	a0	one	one	zero	one	one	two	zero	one	zero	zero	zero	one	one	0	one	zero	one	zero	zero	zero	zero	zero
6	1	h1.3	0	>10	a0	a1	2	70	40	15	8	>120K	bluegen	pl12	0.12	3.5	1.5	0.1	a2	a0	30	8	a3	a0	a0	a1	a0	one	one	one	one	one	two	zero	one	zero	zero	zero	one	one	0	one	zero	one	zero	zero	zero	zero	zero
6	2	h3	1	>10	a0	a1	2	70	40	15	8	>120K	precha	pl12	0.1	4	2	0.1	a2	a0	30	8	a3	a0	a0	a1	a0	one	one	one	one	one	two	zero	one	one	zero	zero	one	zero	200	one	zero	one	one	zero	zero	one	zero
6	3	h6.1	1	>10	a0	a1	2	70	40	15	8	>120K	bluegen	pl12	0.12	4	2	0.01	a1	a0	30	8	a3	a0	a0	a1	a0	one	one	one	one	one	two	zero	one	one	zero	zero	one	one	0	one	zero	one	one	zero	one	one	zero
6	4	h1.1	0	>10	a0	a1	2	70	40	15	8	>120K	bluegen	pl12	0.1	3	1.5	0.01	a2	a0	30	8	a3	a0	a0	a1	a0	one	one	one	one	one	two	zero	one	one	zero	zero	one	one	0	one	zero	one	zero	zero	zero	zero	zero
6	5	h1.3	1	>10	a0	a1	2	70	40	15	8	>120K	bluegen	pl12	0.1	3.5	1.5	0.01	a2	a0	30	8	a3	a0	a0	a1	a0	one	one	one	one	one	two	zero	one	one	zero	zero	one	one	0	one	zero	one	zero	zero	zero	zero	zero
6	6	h1.2	1	>10	a0	a1	2	70	40	15	8	>120K	bluegen	pl12	0.1	2	1.5	0.01	a2	a0	30	8	a3	a0	a0	a1	a0	one	one	one	one	one	two	zero	one	one	zero	zero	one	one	0	one	zero	one	one	zero	zero	one	zero
6	7	h6.2	1	>10	a0	a1	2	70	40	15	8	>120K	bluegen	pl12	0.1	5	2	0.1	a2	a0	30	8	a3	a0	a0	a1	a0	one	one	one	one	one	two	zero	one	zero	zero	zero	one	one	0	one	zero	one	one	one	zero	one	zero
6	8	h1.1	0	>10	a0	a1	2	70	40	15	8	>120K	bluegen	pl12	0.1	3	1.5	0.01	a2	a0	30	8	a3	a0	a0	a1	a0	one	one	one	one	one	two	zero	one	one	zero	zero	one	one	0	one	zero	one	zero	zero	zero	zero	zero
6	9	h6.1	0	>10	a0	a1	2	70	40	15	8	>120K	bluegen	pl12	0.12	4	2	0.1	a2	a0	30	8	a3	a0	a0	a1	a0	one	one	one	one	one	two	zero	one	zero	zero	zero	one	one	0	one	zero	one	zero	zero	zero	zero	zero
6	10	h1.2	0	>10	a0	a1	2	70	40	15	8	>120K	bluegen	pl12	0.1	2	1.5	0.01	a2	a0	30	8	a3	a0	a0	a1	a0	one	one	one	one	one	two	zero	one	one	zero	zero	one	one	0	one	zero	one	zero	zero	zero	zero	zero
6	11	h1.1	0	>10	a0	a1	2	70	40	15	8	>120K	bluegen	pl12	0.1	3	1.5	0.01	a2	a0	30	8	a3	a0	a0	a1	a0	one	one	one	one	one	two	zero	one	one	zero	zero	one	one	0	one	zero	one	zero	zero	zero	zero	zero
6	12	h6.2	0	>10	a0	a1	3	70	35	12	7	<120K	bluegen	pl12	0.12	5	2	0.1	a1	a0	30	8	a3	a0	a0	a1	a0	one	one	one	one	one	two	zero	one	one	zero	zero	one	zero	200	one	zero	one	zero	zero	zero	zero	zero
6	13	h6.1	1	>10	a0	a1	3	70	35	15	7	>120K	bluegen	pl12	0.12	4	2	0.1	a1	a0	30	8	a3	a0	a0	a1	a0	one	one	one	one	one	two	zero	one	one	zero	zero	one	zero	200	one	zero	one	one	zero	zero	one	zero
6	14	h6.2	0	>10	a0	a1	2	70	40	15	8	<120K	tanachat	pl12	0.1	5	2	0.1	a4	a0	30	8	a3	a0	a0	a1	a0	one	one	one	one	one	two	zero	one	one	zero	zero	one	one	0	one	zero	one	zero	zero	zero	zero	zero
6	15	h1.2	0	>10	a0	a1	2	70	40	15	8	>120K	bluegen	pl12	0.1	2	1.5	0.01	a2	a0	30	8	a3	a0	a0	a1	a0	one	one	one	one	one	two	zero	one	one	zero	zero	one	one	0	one	zero	one	zero	zero	zero	zero	zero
6	16	h1.1	0	>10	a0	a1	2	70	40	15	8	>120K	bluegen	pl12	0.1	3	1.5	0.01	a2	a0	30	8	a3	a0	a0	a1	a0	one	one	one	one	one	two	zero	one	one	zero	zero	one	one	0	one	zero	one	zero	zero	zero	zero	zero
6	17	h1.2	0	>10	a0	a1	2	70	40	15	8	>120K	bluegen	pl12	0.1	2	1.5	0.01	a2	a0	30	8	a3	a0	a0	a1	a0	one	one	one	one	one	two	zero	one	one	zero	zero	one	one	0	one	zero	one	zero	zero	zero	zero	zero
6	18	h6.2	0	>10	a0	a1	2	70	40	15	8	<120K	bluegen	pl12	0.1	5	2	0.1	a4	a0	30	8	a3	a0	a0	a1	a0	one	one	one	one	one	two	zero	one	one	zero	zero	one	one	0	one	zero	one	zero	zero	zero	zero	zero
6	19	h6.2	0	>10	a0	a1	2	70	40	15	8	<120K	precha	pl12	0.1	5	2	0.1	a4	a0	30	8	a3	a0	a0	a1	a0	one	one	one	one	one	two	zero	one	one	zero	zero	one	one	0	one	zero	one	zero	zero	zero	zero	zero
6	20	h1.1	0	>10	a0	a1	2	70	40	15	8	>120K	bluegen	pl12	0.1	3	1.5	0.01	a2	a0	30	8	a3	a0	a0	a1	a0	one	one	one	one	one	two	zero	one	one	zero	zero	one	one	0	one	zero	one	zero	zero	zero	zero	zero
6	21	h6.1	0	>10	a0	a1	2	70	40	15	8	<120K	bluegen	pl12	0.1	4	2	0.1	a4	a0	30	8	a3	a0	a0	a1	a0	one	one	one	one	one	two	zero	one	one	zero	zero	one	one	0	one	zero	one	zero	zero	zero	zero	zero
6	22	h6.1	0	>10	a0	a1	2	70	40	15	8	<120K	tanachat	pl12	0.1	4	2	0.1	a4	a0	30	8	a3	a0	a0	a1	a0	one	one	one	one	one	two	zero	one	one	zero	zero	one	one	0	one	zero	one	zero	zero	zero	zero	zero
7	1	t4	1	>10	a0	a1	2	20	40	20	10	>120K	bluegen	pl12	0.12	4	2	0.05	a1	a0	40	2	a3	a0	a0	a1	a0	one	one	zero	one	one	two	zero	one	zero	zero	zero	one	one	0	one	zero	one	one	zero	zero	one	zero
7	2	t3	1	>10	a0	a1	2	20	40	20	10	>120K	bluegen	pl12	0.12	4	2	0.05	a1	a0	40	2	a3	a0	a0	a1	a0	one	one	zero	one	one	two	zero	one	zero	zero	zero	one	one	0	one	zero	one	one	zero	zero	one	zero
7	3	t3	1	>10	a0	a1	2	20	6	4	2	<120K	bluegen	pl12	0.1	3	2	0.05	a2	a0	6	2	a3	a0	a0	a1	a0	one	one	zero	one	one	two	zero	one	zero	zero	zero	one	zero	200	one	zero	one	one	zero	zero	one	zero
7	4	t4	1	>10	a0	a1	2	20	6	4	2	<120K	tanachat	pl12	0.1	4	2	0.05	a2	a0	6	2	a3	a0	a0	a1	a0	one	one	zero	one	one	two	zero	one	zero	zero	zero	one	zero	200	one	zero	one	one	zero	zero	one	zero
7	5	t4	0	>10	a0	a1	3	20	7	4	2	>120K	bluegen	pl12	0.1	4	2	0.05	a1	a0	8	2	a3	a0	a0	a1	a0	zero	one	zero	one	one	two	zero	one	one	zero	zero	one	zero	200	one	zero	one	one	one	one	one	zero
7	6	t3	1	>10	a0	a1	3	20	6	2	2	>120K	precha	pl12	0.1	3	2	0.05	a2	a0	6	2	a3	a0	a0	a1	a0	one	one	zero	one	one	two	zero	one	zero	zero	zero	one	one	200	one	zero	one	zero	zero	zero	zero	zero
7	7	t3	0	>10	a0	a1	3	20	7	4	2	>120K	bluegen	pl12	0.12	3	2	0.05	a1	a0	8	2	a3	a0	a0	a1	a0	zero	one	zero	one	one	two	zero	one	one	zero	zero	one	zero	200	one	zero	one	zero	zero	zero	zero	zero
7	8	t4	0	>10	a0	a1	3	20	7	4	2	>120K	bluegen	pl12	0.1	4	2	0.05	a1	a0	8	2	a3	a0	a0	a1	a0	zero	one	zero	one	one	two	zero	one	one	zero	zero	one	zero	200	one	zero	one	one	one	one	one	zero
7	9	t3	0	>10	a0	a1	2	20	6	4	2	<120K	tanachat	pl12	0.1	3	2	0.05	a2	a0	6	2	a3	a0	a0	a1	a0	one	one	zero	one	one	two	zero	one	zero	zero	zero	one	zero	200	one	zero	one	zero	zero	zero	zero	zero
7	10	t4	0	>10	a0	a1	2	20	6	4	2	<120K	pkaomak	pl12	0.1	4	2	0.05	a2	a0	6	2	a3	a0	a0	a1	a0	one	one	zero	one	one	two	zero	one	zero	zero	zero	one	zero	200	one	zero	one	zero	zero	zero	zero	zero
7	11	t4	0	>10	a0	a1	3	20	7	4	2	<120K	precha	pl12	0.1	4	2	0.05	a1	a0	8	2	a3	a0	a0	a1	a0	zero	one	zero	one	one	two	zero	one	one	zero	zero	one	zero	200	one	zero	one	zero	zero	zero	zero	zero
7	12	t3	1	>10	a0	a1	2	20	6	4	2	>120K	precha	pl12	0.1	3	2	0.05	a2	a0	6	2	a3	a0	a0	a1	a0	one	one	zero	one	one	two	zero	one	zero	zero	zero	one	zero	200	one	zero	one	one	zero	zero	one	zero
7	13	t4	1	>10	a0	a1	2	20	6	4	2	<120K	tanachat	pl12	0.1	4	2	0.05	a1	a0	6	2	a3	a0	a0	a1	a0	one	one	zero	one	one	two	zero	one	one	zero	zero	one	zero	200	one	zero	one	zero	zero	one	one	zero
8	1	2	0	<10	a0	a0	2.5	52.7	30.6	9	4	<120K	thaiunion	pl12	0.17	3	0.1	0.02	a2	a0	10	1.3	a1	a1	a0	a0	a0	zero	one	one	one	one	two	zero	one	zero	one	zero	zero	one	0	zero	zero	zero	zero	zero	zero	zero	zero
8	2	6	0	<10	a0	a0	3	52.7	30.6	9	4	<120K	jr	pl12	0.19	3.6	0.3	0.1	a2	a0	10	1.3	a1	a1	a0	a0	a0	zero	one	one	one	one	two	zero	one	zero	one	zero	one	one	0	one	zero	one	zero	zero	zero	zero	zero
8	3	8	0	<10	a0	a0	3	52.7	30.6	9	4	<120K	thaiunion	pl12	0.19	3.6	0.3	0.1	a2	a0	10	1.3	a1	a1	a0	a0	a0	zero	one	one	one	one	two	zero	one	zero	one	zero	one	one	0	one	zero	one	zero	zero	zero	zero	zero
8	4	9	0	<10	a0	a0	3	52.7	30.6	9	4	<120K	jr	pl12	0.19	3.6	0.3	0.1	a2	a0	10	1.3	a1	a1	a0	a0	a0	zero	one	one	one	one	two	zero	one	zero	one	zero	one	one	0	one	zero	one	zero	zero	zero	zero	zero
8	5	1	0	<10	a0	a0	3	52.7	30.6	9	4	<120K	jr	pl12	0.19	3.3	0.3	0.1	a2	a0	10	1.3	a1	a1	a0	a0	a0	zero	one	one	one	one	two	zero	one	zero	one	zero	one	one	0	one	zero	one	zero	zero	zero	zero	zero
8	6	6	0	<10	a0	a0	3	52.7	30.6	9	4	>120K	jr	pl12	0.19	3.6	0.3	0.1	a2	a0	10	1.3	a1	a1	a0	a0	a0	zero	one	one	one	one	two	zero	one	zero	one	zero	one	one	0	one	zero	one	zero	zero	zero	zero	zero
8	7	2	0	<10	a0	a0	3	52.7	30.6	9	4	>120K	jr	pl12	0.19	3	0.3	0.1	a2	a0	10	1.3	a1	a1	a0	a0	a0	zero	one	one	one	one	two	zero	one	zero	one	zero	one	one	0	one	zero	one	zero	zero	zero	zero	zero
8	8	9	0	<10	a0	a0	3	52.7	30.6	9	4	>120K	jr	pl12	0.19	3.6	0.3	0.1	a2	a0	10	1.3	a1	a1	a0	a0	a0	zero	one	one	one	one	two	zero	one	zero	one	zero	one	one	0	one	zero	one	zero	zero	zero	zero	zero
8	9	8	0	<10	a0	a0	3	52.7	30.6	9	4	<120K	jr	pl12	0.19	3.6	0.3	0.1	a2	a0	10	1.3	a1	a1	a0	a0	a0	zero	one	one	one	one	two	zero	one	zero	one	zero	one	one	0	one	zero	one	zero	zero	zero	zero	zero
8	10	6	0	<10	a0	a0	3	52.7	30.6	9	4	<120K	jr	pl12	0.19	3.6	0.3	0.1	a2	a0	10	1.3	a1	a1	a0	a0	a0	zero	one	one	one	one	two	zero	one	zero	one	zero	one	one	0	one	zero	one	zero	zero	zero	zero	zero
8	11	2	1	<10	a0	a0	3	52.7	30.6	9	4	<120K	jr	pl12	0.19	3	0.3	0.1	a2	a0	10	1.3	a1	a1	a0	a0	a0	zero	one	one	one	one	two	zero	one	zero	one	zero	zero	one	0	one	zero	one	one	zero	one	one	zero
8	12	9	1	<10	a0	a0	3	52.7	30.6	9	4	<120K	jr	pl12	0.19	3.6	0.3	0.1	a2	a0	10	1.3	a1	a1	a0	a0	a0	zero	one	one	one	one	two	zero	one	zero	one	zero	one	one	0	one	zero	one	one	zero	zero	one	zero
8	13	8	1	<10	a0	a0	3	52.7	30.6	9	4	<120K	jr	pl12	0.19	3.6	0.3	0.1	a2	a0	10	1.3	a1	a1	a0	a0	a0	zero	one	one	one	one	two	zero	one	zero	one	zero	one	one	0	one	zero	one	one	zero	zero	zero	zero
8	14	6	1	<10	a0	a0	3	52.7	30.6	9	4	<120K	narumon	pl12	0.19	3.3	0.3	0.1	a2	a0	10	1.3	a1	a1	a0	a0	a0	zero	one	one	one	one	two	zero	one	zero	one	zero	one	one	0	one	zero	one	one	zero	one	one	zero
8	15	1	1	<10	a0	a0	3	52.7	30.6	9	4	<120K	jr	pl12	0.19	3.3	0.3	0.1	a2	a0	10	1.3	a1	a1	a0	a0	a0	zero	one	one	one	one	two	zero	one	zero	one	zero	one	one	0	one	zero	one	one	zero	one	one	zero
8	16	2	0	<10	a0	a0	3	52.7	30.6	9	3	<120K	jr	pl12	0.17	3	0.3	0.1	a3	a0	10	1.3	a1	a1	a0	a0	a0	zero	one	one	one	one	two	zero	one	zero	one	zero	one	one	0	one	zero	one	zero	zero	zero	zero	zero
8	17	9	0	<10	a0	a0	3	52.7	30.6	9	3	<120K	jr	pl12	0.15	3.6	0.2	0.1	a3	a0	10	1.3	a1	a1	a0	a0	a0	zero	one	one	one	one	two	zero	one	zero	zero	zero	one	one	0	one	zero	one	zero	zero	zero	zero	zero
8	18	1	0	<10	a0	a0	3	52.7	30.6	9	3	<120K	jr	pl12	0.19	3.3	0.3	0.1	a2	a0	10	1.3	a1	a1	a0	a0	a0	zero	one	one	one	one	two	zero	one	zero	one	zero	one	one	0	one	zero	one	zero	zero	zero	zero	zero
8	19	2	0	<10	a0	a0	3	52.7	30.6	9	4	<120K	jr	pl12	0.19	3	0.3	0.1	a2	a0	10	1.3	a1	a1	a0	a0	a0	zero	one	one	one	one	two	zero	one	zero	one	zero	one	one	0	one	zero	one	zero	zero	zero	zero	zero
8	20	6	0	<10	a0	a0	3	52.7	30.6	9	3	<120K	thaiunion	pl12	0.15	3.6	0.2	0.1	a3	a0	10	1.3	a1	a1	a0	a0	a0	zero	one	one	one	one	two	zero	one	zero	zero	zero	one	one	0	one	zero	one	zero	zero	zero	zero	zero
8	21	1	0	<10	a0	a0	3	52.7	30.6	9	3	<120K	jr	pl12	0.19	3.3	0.5	0.1	a2	a0	10	1.3	a1	a1	a0	a0	a0	zero	one	one	one	one	two	zero	one	zero	zero	zero	one	one	0	one	zero	one	zero	zero	zero	zero	zero
8	22	2	0	<10	a0	a0	3	52.7	30.6	9	3	<120K	jr	pl12	0.19	3	0.5	0.1	a2	a0	10	1.3	a1	a1	a0	a0	a0	zero	one	one	one	one	two	zero	one	zero	zero	zero	one	one	0	one	zero	one	zero	zero	zero	zero	zero
9	1	11	1	>10	a0	a0	3	170	88	22	10	<120K	chachoengsao	pl12	0.06	4	0.2	0.2	a2	a0	30	15	a1	a1	a0	a0	a0	zero	one	one	one	zero	three	one	one	one	one	one	one	zero	250	one	one	zero	one	one	one	one	one
9	2	11	0	>10	a0	a0	3	170	4	22	1	>120K	jr	pl12	0.17	4	0.1	0.2	a2	a0	40	15	a1	a1	a0	a0	a0	one	one	one	one	zero	two	zero	zero	zero	zero	zero	one	zero	250	one	one	zero	zero	zero	zero	zero	zero
9	3	11	0	>10	a0	a0	3	170	4	22	1	>120K	jr	pl12	0.17	4	0.1	0.2	a2	a0	40	15	a1	a1	a0	a0	a0	one	one	one	one	zero	two	zero	zero	zero	zero	zero	one	zero	250	one	one	zero	zero	zero	zero	zero	zero
9	4	11	0	>10	a0	a0	3	170	4	22	1	>120K	jr	pl12	0.25	4	0.1	0.2	a2	a0	40	15	a1	a1	a0	a0	a0	one	one	one	one	zero	one	zero	zero	zero	zero	zero	one	zero	250	one	zero	one	zero	zero	zero	zero	zero
10	1	1	1	>10	a1	a1	2	45	25	6	5	<120K	bangpakong	pl12	0.08	4	2	0.5	a2	a0	10	0.75	a3	a0	a0	a0	a0	zero	one	one	one	one	two	one	one	one	one	zero	one	zero	50	one	one	one	one	one	zero	one	zero
10	2	1	0	>10	a1	a1	1	45	30	2	2	>120K	chachoengsao	pl12	0.1	4	1	1	a3	a0	18	0.75	a3	a0	a0	a0	a0	zero	one	one	one	one	two	one	one	one	one	zero	one	zero	10	one	one	one	zero	zero	zero	zero	zero
10	3	1	0	>10	a1	a1	1	45	30	2	2	>120K	chachoengsao	pl12	0.1	4	1	1	a3	a0	18	0.75	a3	a0	a0	a0	a0	zero	one	one	one	one	two	one	one	one	one	zero	one	zero	10	one	one	one	zero	zero	zero	zero	zero
11	1	d4	0	>10	a0	a0	2	214	150	31	20	<120K	bluegen	pl12	0.12	5	0.5	2	a3	a0	50	15	a2	a0	a1	a0	a0	zero	one	one	one	zero	three	one	one	one	one	zero	one	zero	300	one	zero	one	zero	zero	zero	zero	zero
11	2	a2	0	>10	a0	a0	2	214	150	31	20	<120K	narumon	pl12	0.12	5	0.8	2	a3	a0	50	15	a2	a0	a1	a0	a0	zero	one	one	one	zero	three	one	one	one	one	zero	one	zero	300	one	zero	one	zero	zero	zero	zero	zero
11	3	c1	0	>10	a0	a0	2	214	150	31	20	<120K	khawpong	pl12	0.12	5	0.5	2	a3	a0	50	15	a2	a0	a1	a0	a0	zero	one	one	one	zero	three	one	one	one	one	zero	one	zero	300	one	zero	one	zero	zero	zero	zero	zero
11	4	a3	0	>10	a0	a0	2	214	150	31	20	<120K	khawpong	pl12	0.12	5	0.5	2	a3	a0	50	15	a2	a0	a1	a0	a0	zero	one	one	one	zero	three	one	one	one	one	zero	one	zero	300	one	zero	one	zero	zero	zero	zero	zero
11	5	d4	0	>10	a0	a0	2	214	150	31	20	<120K	khawpong	pl12	0.12	5	0.8	2	a3	a0	50	15	a2	a0	a1	a0	a0	zero	one	one	one	zero	three	one	one	one	one	zero	one	zero	300	one	zero	one	zero	zero	zero	zero	zero
11	6	c1	0	>10	a0	a0	2	214	150	31	20	<120K	pornprapa	pl12	0.12	5	0.5	2	a3	a0	50	15	a2	a0	a1	a0	a0	zero	one	one	one	zero	three	one	one	one	one	zero	one	zero	300	one	zero	one	zero	zero	zero	zero	zero
11	7	c7	0	>10	a0	a0	2	214	150	31	20	<120K	pornprapa	pl12	0.12	5	0.5	2	a3	a0	50	15	a2	a0	a1	a0	a0	zero	one	one	one	zero	three	one	one	one	one	zero	one	zero	300	one	zero	one	zero	zero	zero	zero	zero
11	8	d2	0	>10	a0	a0	2	214	150	31	20	<120K	narumon	pl12	0.12	5	0.5	2	a3	a0	50	15	a2	a0	a1	a0	a0	zero	one	one	one	zero	three	one	one	one	one	zero	one	zero	300	one	zero	one	zero	zero	zero	zero	zero
11	9	d4	1	>10	a0	a0	2	214	150	31	20	<120K	thaiunion	pl12	0.12	5	0.5	2	a3	a0	50	15	a2	a0	a1	a0	a0	zero	one	one	one	zero	three	one	one	one	one	zero	one	zero	300	one	zero	one	zero	one	zero	zero	zero
12	1	a11	1	>10	a1	a0	2	110	90	9	4	>120K	jr	pl12	0.17	5.5	1	0.05	a2	a0	13	6	a1	a1	a0	a0	a0	zero	one	zero	zero	zero	two	zero	zero	zero	zero	zero	one	one	0	one	one	one	one	one	zero	zero	zero
12	2	a6	1	>10	a1	a0	3	110	90	9	4	>120K	jr	pl12	0.17	5	0.2	0.05	a3	a0	13	6	a1	a1	a0	a0	a0	zero	one	zero	zero	zero	two	zero	zero	zero	zero	zero	one	one	0	one	one	one	one	one	zero	one	zero
12	3	a11	1	>10	a1	a0	2	110	90	9	4	>120K	jr	pl12	0.17	5.5	1	0.05	a3	a0	13	6	a1	a1	a0	a0	a0	zero	one	zero	zero	zero	two	zero	zero	zero	zero	zero	one	one	0	one	one	one	one	one	one	zero	zero
12	4	a11	1	>10	a1	a0	2	110	90	9	4	>120K	jr	pl12	0.17	5.5	1	0.05	a3	a0	13	6	a1	a1	a0	a0	a0	zero	one	zero	zero	zero	two	zero	zero	zero	zero	zero	one	one	0	one	one	one	one	one	one	zero	zero
12	5	a6	0	>10	a1	a0	3	110	90	9	4	>120K	jr	pl12	0.17	6	0.2	0.05	a3	a0	13	6	a1	a1	a0	a0	a0	zero	one	zero	zero	zero	two	zero	zero	zero	zero	zero	one	one	0	one	one	one	zero	zero	zero	zero	zero
13	6	a3	1	>10	a1	a0	2	150	100	10	6	>120K	jr	pl12	0.17	6	1	0.05	a2	a0	28	8	a1	a1	a0	a0	a0	zero	one	zero	zero	zero	two	zero	zero	zero	zero	zero	one	zero	25	one	one	one	one	zero	zero	one	one
13	7	B2	0	>10	a1	a0	2	150	100	19	11	>120K	jr	pl12	0.17	6	1	0.05	a2	a0	28	8	a1	a1	a0	a0	a0	zero	one	zero	zero	zero	two	zero	zero	zero	zero	zero	one	zero	25	one	one	one	zero	zero	zero	zero	zero
14	1	a3	1	>10	a1	a0	3	200	42	7	7	<120K	jr	pl12	0.17	5	0.5	0.4	a2	a0	84	15	a1	a1	a0	a0	a0	zero	one	zero	zero	zero	two	zero	zero	zero	zero	zero	one	one	0	one	zero	zero	one	one	zero	one	zero
14	2	a2	0	>10	a1	a0	2	200	42	10	4	<120K	jr	pl12	0.17	6	0.5	0.5	a4	a0	84	15	a1	a1	a0	a0	a0	zero	one	zero	zero	zero	two	zero	zero	zero	zero	zero	one	zero	25	one	one	zero	zero	zero	zero	zero	zero
14	3	b3	0	>10	a1	a0	3	200	42	7	7	<120K	jr	pl12	0.17	5	0.5	0.4	a2	a0	84	15	a1	a1	a0	a0	a0	zero	one	zero	zero	zero	two	zero	zero	zero	zero	zero	one	one	0	one	zero	zero	zero	zero	zero	zero	zero
14	4	a3	0	>10	a1	a0	3	200	42	7	7	<120K	jr	pl12	0.17	5	0.5	0.4	a2	a0	84	15	a1	a1	a0	a0	a0	zero	one	zero	zero	zero	two	zero	zero	zero	zero	zero	one	one	0	one	zero	zero	zero	zero	zero	zero	zero
14	5	b3	0	>10	a1	a0	3	200	42	7	7	<120K	jr	pl12	0.17	5	0.5	0.4	a2	a0	84	15	a1	a1	a0	a0	a0	zero	one	zero	zero	zero	two	zero	zero	zero	zero	zero	one	one	0	one	zero	zero	zero	zero	zero	zero	zero
14	6	a3	0	>10	a1	a0	3	200	42	7	7	<120K	jr	pl12	0.17	5	0.5	0.4	a2	a0	84	15	a1	a1	a0	a0	a0	zero	one	zero	zero	zero	two	zero	zero	zero	zero	zero	one	one	0	one	zero	zero	zero	zero	zero	zero	zero
14	7	a1	0	>10	a1	a0	2	200	42	12	7	<120K	jr	pl12	0.17	5	0.5	0.5	a4	a0	84	15	a1	a1	a0	a0	a0	zero	one	zero	zero	zero	two	zero	zero	zero	zero	zero	one	zero	25	one	one	zero	zero	zero	zero	zero	zero
14	8	a3	0	>10	a1	a0	3	200	42	7	7	<120K	jr	pl12	0.17	5	0.5	0.4	a2	a0	84	15	a1	a1	a0	a0	a0	zero	one	zero	zero	zero	two	zero	zero	zero	zero	zero	one	one	0	one	zero	zero	zero	zero	zero	zero	zero
14	9	b3	0	>10	a1	a0	3	200	42	7	7	<120K	jr	pl12	0.17	5	0.5	0.4	a2	a0	84	15	a1	a1	a0	a0	a0	zero	one	zero	zero	zero	two	zero	zero	zero	zero	zero	one	one	0	one	zero	zero	zero	zero	zero	zero	zero
14	10	a3	0	>10	a1	a0	3	200	42	7	7	<120K	jr	pl12	0.17	5	0.5	0.4	a2	a0	84	15	a1	a1	a0	a0	a0	zero	one	zero	zero	zero	two	zero	zero	zero	zero	zero	one	one	0	one	zero	zero	zero	zero	zero	zero	zero
14	11	b3	0	>10	a1	a0	3	200	42	7	7	<120K	jr	pl12	0.17	5	0.5	0.4	a2	a0	84	15	a1	a1	a0	a0	a0	zero	one	zero	zero	zero	two	zero	zero	zero	zero	zero	one	one	0	one	zero	zero	zero	zero	zero	zero	zero
14	12	a3	0	>10	a1	a0	3	200	42	7	7	<120K	jr	pl12	0.17	5	0.5	0.4	a2	a0	84	15	a1	a1	a0	a0	a0	zero	one	zero	zero	zero	two	zero	zero	zero	zero	zero	one	one	0	one	zero	zero	zero	zero	zero	zero	zero
14	13	b3	0	>10	a1	a0	3	200	42	7	7	<120K	jr	pl12	0.17	5	0.5	0.4	a2	a0	84	15	a1	a1	a0	a0	a0	zero	one	zero	zero	zero	two	zero	zero	zero	zero	zero	one	one	0	one	zero	zero	zero	zero	zero	zero	zero
15	1	5	0	>10	a1	a0	3	30	20	6	6	>120K	chachoengsao	pl12	0.18	5	0.2	0.02	a3	a1	0	15	a1	a1	a0	a0	a0	zero	one	one	one	one	two	one	one	zero	one	zero	one	zero	200	one	zero	one	zero	zero	zero	zero	zero
15	2	1	1	>10	a1	a0	3	30	20	6	6	>120K	jr	pl12	0.18	4	0.1	0.03	a3	a1	0	1.5	a1	a1	a0	a0	a0	zero	one	one	one	one	two	one	one	zero	one	one	one	zero	200	one	zero	one	one	zero	zero	one	zero
15	3	6	1	>10	a1	a0	3	30	20	6	6	>120K	jr	pl12	0.18	2	0.1	0.04	a3	a1	0	1.5	a1	a1	a0	a0	a0	zero	one	one	one	one	two	one	one	zero	one	one	one	zero	200	one	zero	one	one	zero	zero	one	zero
15	4	2	1	>10	a1	a0	3	30	20	6	6	>120K	jr	pl12	0.18	2	0.1	0.02	a3	a1	0	1.5	a1	a1	a0	a0	a0	zero	one	one	one	one	two	one	one	zero	one	one	one	zero	200	one	zero	one	one	zero	zero	one	zero
15	5	6	1	>10	a1	a0	3	30	20	6	6	>120K	tanachat	pl12	0.12	2	0.1	0.04	a3	a1	0	1.5	a1	a1	a0	a0	a0	zero	one	one	one	one	two	one	one	zero	one	one	one	zero	200	one	zero	one	one	zero	zero	one	zero
15	6	5	0	>10	a1	a0	3	30	20	6	6	>120K	tanachat	pl12	0.12	5	0.2	0.02	a3	a1	0	1.5	a1	a1	a0	a0	a0	zero	one	one	one	one	two	one	one	zero	one	one	one	zero	200	one	zero	one	zero	zero	zero	zero	zero
15	7	2	0	>10	a1	a0	3	30	20	6	6	>120K	tanachat	pl12	0.12	3	0.1	0.02	a3	a1	0	1.5	a1	a1	a0	a0	a0	zero	one	one	one	one	two	one	one	zero	one	one	one	zero	200	one	zero	one	zero	zero	zero	zero	zero
15	8	5	0	>10	a1	a0	3	30	20	6	6	>120K	tanachat	pl12	0.12	5	0.2	0.02	a3	a1	0	1.5	a1	a1	a0	a0	a0	zero	one	one	one	one	two	one	one	zero	one	one	one	zero	200	one	zero	one	zero	zero	zero	zero	zero
15	9	6	0	>10	a1	a0	3	30	20	6	6	>120K	jr	pl12	0.17	2	0.1	0.04	a3	a1	0	1.5	a1	a1	a0	a0	a0	zero	one	one	one	one	two	one	one	zero	one	one	one	zero	200	one	zero	one	zero	zero	zero	zero	zero
15	10	1	0	>10	a1	a0	3	30	20	6	6	>120K	jr	pl12	0.17	4	0.1	0.03	a3	a1	0	1.5	a1	a1	a0	a0	a0	zero	one	one	one	one	two	one	one	zero	one	one	one	zero	200	one	zero	one	zero	zero	zero	zero	zero
15	11	5	0	>10	a1	a0	3	30	20	6	6	>120K	jr	pl12	0.17	5	0.2	0.02	a3	a1	0	1.5	a1	a1	a0	a0	a0	zero	one	one	one	one	two	one	one	zero	one	one	one	zero	200	one	zero	one	zero	zero	zero	zero	zero
15	12	1	0	>10	a1	a0	3	30	20	6	6	<120K	anubarnlucky	pl25	0.35	4	0.1	0.03	a3	a1	0	1.5	a1	a1	a0	a0	a0	zero	one	one	one	one	two	one	one	zero	one	one	one	zero	200	one	zero	one	zero	zero	zero	zero	zero
15	13	2	1	>10	a1	a0	3	30	19.5	6	6	>120K	anubarnlucky	pl25	0.35	2	0.1	0.02	a3	a1	0	1.5	a1	a1	a0	a0	a0	zero	one	one	one	one	one	one	one	zero	one	zero	one	one	0	one	zero	one	one	zero	zero	zero	zero
15	14	5	1	>10	a1	a0	3	30	34.5	6	6	>120K	anubarnlucky	pl25	0.35	5	0.2	0.02	a3	a1	0	1.5	a1	a1	a0	a0	a0	zero	one	one	one	one	two	one	one	zero	one	zero	one	zero	25	one	zero	one	zero	zero	one	one	zero
15	15	2	0	>10	a1	a0	3	30	20	6	6	>120K	topgenaquaculture	pl12	0.18	2	0.1	0.02	a3	a1	0	1.5	a1	a1	a0	a0	a0	zero	one	one	one	one	two	one	one	zero	one	zero	one	one	0	one	zero	one	zero	zero	zero	zero	zero
15	16	6	0	>10	a1	a0	3	30	20	6	6	>120K	topgenaquaculture	pl12	0.17	2	0.1	0.04	a3	a1	0	1.5	a1	a1	a0	a0	a0	zero	one	one	one	one	two	one	one	zero	one	one	one	zero	200	one	zero	one	zero	zero	zero	zero	zero
15	17	5	0	>10	a1	a0	3	30	20	6	6	>120K	jr	pl12	0.18	3	0.2	0.02	a3	a1	0	1.5	a1	a1	a0	a0	a0	zero	one	one	one	one	two	one	one	zero	one	zero	one	zero	400	one	zero	one	zero	zero	zero	zero	zero
15	18	6	0	>10	a1	a0	3	30	20	6	6	>120K	lamngob	pl12	0.17	2	0.1	0.04	a3	a1	0	1.5	a1	a1	a0	a0	a0	zero	one	one	one	one	two	one	one	zero	one	one	one	zero	200	one	zero	one	zero	zero	zero	zero	zero
15	19	2	0	>10	a1	a0	3	30	20	6	6	>120K	jr	pl12	0.18	3	0.1	0.02	a3	a1	0	1.5	a1	a1	a0	a0	a0	zero	one	one	one	one	one	one	one	zero	one	zero	one	one	0	one	zero	one	zero	zero	zero	zero	zero
15	20	1	0	>10	a1	a0	3	30	20	6	6	>120K	jr	pl12	0.17	4	0.1	0.03	a3	a1	0	1.5	a1	a1	a0	a0	a0	zero	one	one	one	one	two	one	one	zero	one	one	one	zero	200	one	zero	one	zero	zero	zero	zero	zero
15	21	2	0	>10	a1	a0	3	30	20	6	6	>120K	jr	pl12	0.18	2	0.1	0.02	a3	a1	0	1.5	a1	a1	a0	a0	a0	zero	one	one	one	one	one	one	one	zero	one	zero	one	one	0	one	zero	one	zero	zero	zero	zero	zero
15	22	5	0	>10	a1	a0	3	30	20	6	5	<120K	jr	pl12	0.17	5	0.2	0.02	a3	a1	0	1.5	a1	a1	a0	a0	a0	zero	one	one	one	one	two	one	one	zero	one	zero	one	zero	100	one	zero	zero	zero	zero	zero	zero	zero
15	23	2	1	>10	a1	a0	3	30	20	6	6	>120K	jr	pl12	0.17	2	0.1	0.02	a3	a1	0	1.5	a1	a1	a0	a0	a0	zero	one	one	one	one	one	zero	one	zero	one	zero	one	one	0	one	zero	zero	one	zero	one	one	one
16	1	2	1	<10	a1	a0	3	20	12	3	3	>120K	cp	pl12	0.18	4	0.1	0.02	a1	a0	1.5	4	a2	a0	a1	a0	a0	one	one	one	one	one	three	one	one	one	one	one	one	zero	250	one	zero	one	one	zero	zero	one	zero
16	2	1	1	<10	a1	a0	3	20	12	3	3	>120K	jr	pl12	0.18	4	0.1	0.03	a1	a0	1.5	4	a2	a0	a1	a0	a1	one	one	one	one	one	three	one	one	one	one	one	one	zero	250	one	one	one	one	zero	zero	one	zero
16	3	3	0	<10	a1	a0	3	20	12	3	3	>120K	easternmarine	pl12	0.18	4	0.05	0.7	a1	a0	1.5	4	a2	a0	a1	a0	a0	one	one	one	one	one	three	one	one	one	one	zero	one	zero	250	one	zero	one	zero	zero	zero	zero	zero
16	4	1	0	<10	a1	a0	3	20	12	3	3	>120K	jr	pl12	0.18	4	0.1	0.7	a1	a0	1.5	4	a2	a0	a1	a0	a0	one	one	one	one	one	three	one	one	one	one	zero	one	zero	250	one	zero	one	zero	zero	zero	zero	zero
16	5	3	0	<10	a1	a0	3	20	12	3	3	>120K	jr	pl12	0.18	4	0.05	0.7	a1	a0	1.5	4	a2	a0	a1	a0	a0	one	one	one	one	one	three	one	one	one	one	zero	one	zero	250	one	zero	one	zero	zero	zero	zero	zero
16	6	2	0	<10	a1	a0	3	20	12	3	3	>120K	jr	pl12	0.18	4	0.07	0.7	a1	a0	1.5	4	a2	a0	a1	a0	a0	one	one	one	one	one	three	one	one	one	one	zero	one	zero	250	one	zero	one	zero	zero	zero	zero	zero
16	7	1	0	<10	a1	a0	3	20	12	3	3	>120K	jr	pl12	0.18	4	0.1	0.7	a1	a0	1.5	4	a2	a0	a1	a0	a0	one	one	one	one	one	three	one	one	one	one	zero	one	zero	250	one	zero	one	zero	zero	zero	zero	zero
16	8	3	0	<10	a1	a0	3	20	12	3	3	>120K	jr	pl12	0.18	4	0.05	0.7	a1	a0	1.5	4	a2	a0	a1	a0	a0	one	one	one	one	one	three	one	one	one	one	zero	one	zero	250	one	zero	one	zero	zero	zero	zero	zero
16	9	1	0	<10	a1	a0	3	20	12	3	3	<120K	jr	pl12	0.18	4	0.1	0.7	a1	a0	1.5	4	a2	a0	a1	a0	a0	one	one	one	one	one	three	one	one	one	one	zero	one	zero	250	one	zero	one	zero	zero	zero	zero	zero
16	10	2	0	<10	a1	a0	3	20	12	3	2	<120K	jr	pl12	0.17	4	0.07	0.7	a1	a0	1.5	4	a2	a0	a1	a0	a0	zero	one	one	one	one	three	one	one	one	one	zero	one	zero	1000	one	one	one	zero	zero	zero	zero	zero
16	11	3	0	<10	a1	a0	3	20	12	3	2	<120K	jr	pl12	0.17	4	0.05	0.7	a1	a0	1.5	4	a2	a0	a1	a0	a0	zero	one	one	one	one	three	one	one	one	one	zero	one	zero	1000	one	one	one	zero	zero	zero	zero	zero
16	12	1	0	<10	a1	a0	3	20	12	3	3	<120K	jr	pl12	0.18	4	0.1	0.7	a1	a0	1.5	4	a2	a0	a1	a0	a0	zero	one	one	one	one	three	one	one	one	one	zero	one	zero	250	one	one	one	zero	zero	zero	zero	zero
16	13	2	0	<10	a1	a0	3	20	12	3	2	>120K	jr	pl12	0.17	4	0.1	0.7	a1	a0	1.5	4	a2	a0	a1	a0	a0	zero	one	one	one	one	three	zero	zero	one	one	zero	one	zero	1000	one	one	one	zero	zero	zero	zero	zero
16	14	3	0	<10	a1	a0	3	20	12	3	2	>120K	jr	pl12	0.17	4	0.05	0.7	a1	a0	1.5	4	a2	a0	a1	a0	a0	zero	one	one	one	one	three	zero	zero	one	one	zero	one	zero	1000	one	one	one	zero	zero	zero	zero	zero
16	15	2	0	<10	a1	a0	3	20	12	3	3	<120K	jr	pl12	0.18	4	0.07	0.7	a1	a0	1.5	4	a2	a0	a1	a0	a0	one	one	one	one	one	three	one	one	one	one	zero	one	zero	250	one	zero	one	zero	zero	zero	zero	zero
16	16	1	0	<10	a1	a0	3	20	12	3	3	<120K	jr	pl12	0.18	4	0.1	0.7	a1	a0	1.5	4	a2	a0	a1	a0	a0	one	one	one	one	one	three	one	one	one	one	zero	one	zero	250	one	zero	one	zero	zero	zero	zero	zero
16	17	3	0	<10	a1	a0	3	20	12	3	3	<120K	jr	pl12	0.18	4	0.05	0.7	a1	a0	1.5	4	a2	a0	a1	a0	a0	one	one	one	one	one	three	one	one	one	one	zero	one	zero	250	one	zero	one	zero	zero	zero	zero	zero
16	18	2	0	<10	a1	a0	3	20	12	3	3	<120K	jr	pl12	0.17	4	0.07	0.7	a1	a0	1.5	4	a2	a0	a1	a0	a0	one	one	one	one	one	three	one	one	one	one	zero	one	zero	500	one	zero	one	zero	zero	zero	zero	zero
16	19	3	0	<10	a1	a0	3	20	12	3	3	<120K	jr	pl12	0.17	4	0.05	0.7	a1	a0	1.5	4	a2	a0	a1	a0	a0	one	one	one	one	one	three	one	one	one	one	zero	one	zero	500	one	zero	one	zero	zero	zero	zero	zero
16	20	1	0	<10	a1	a0	3	20	12	3	3	<120K	jr	pl12	0.17	4	0.1	0.7	a1	a0	1.5	4	a2	a0	a1	a0	a0	one	one	one	one	one	three	one	one	one	one	zero	one	zero	500	one	zero	one	zero	zero	zero	zero	zero
16	21	1	0	<10	a1	a0	3	20	12	3	3	>120K	jr	pl12	0.17	4	0.1	0.7	a1	a0	1.5	4	a2	a0	a1	a0	a0	one	one	one	one	one	three	one	one	one	one	zero	one	zero	500	one	zero	one	zero	zero	zero	zero	zero
16	22	2	0	<10	a1	a0	3	20	12	3	3	>120K	jr	pl12	0.17	4	0.07	0.7	a1	a0	1.5	4	a2	a0	a1	a0	a0	one	one	one	one	one	three	one	one	one	one	zero	one	zero	500	one	zero	one	zero	zero	zero	zero	zero
16	23	3	0	<10	a1	a0	3	20	12	3	3	>120K	jr	pl12	0.17	4	0.05	0.7	a1	a0	1.5	4	a2	a0	a1	a0	a0	one	one	one	one	one	three	one	one	one	one	zero	one	zero	500	one	zero	one	zero	zero	zero	zero	zero
17	1	4	0	>10	a0	a0	2	43	8	3	3	<120K	anubarnlucky	pl30	0.35	3	0.01	0.5	a3	a0	17.5	0.5	a3	a0	a0	a1	a0	one	one	one	one	one	one	zero	zero	zero	zero	zero	one	zero	25	one	one	one	zero	zero	zero	zero	zero
17	2	4	1	>10	a0	a0	2	43	8	3	3	<120K	anubarnlucky	pl30	0.35	3	0.01	0.5	a3	a0	17.5	0.5	a3	a0	a0	a1	a0	one	one	one	one	one	one	zero	zero	zero	zero	zero	one	one	0	one	one	one	one	one	zero	one	zero
17	3	4	0	>10	a0	a0	2	43	8	3	3	<120K	anubarnlucky	pl30	0.35	3	0.01	0.5	a3	a0	17.5	0.5	a3	a0	a0	a1	a0	one	one	one	one	one	one	zero	zero	zero	zero	zero	one	zero	25	one	one	one	zero	zero	zero	zero	zero
17	4	4	0	>10	a0	a0	2	43	8	3	3	<120K	anubarnlucky	pl30	0.35	3	0.01	0.5	a3	a0	17.5	0.5	a3	a0	a0	a1	a0	one	one	one	one	one	one	zero	zero	zero	zero	zero	one	zero	25	one	one	one	zero	zero	zero	zero	zero
17	5	3	0	>10	a0	a0	2	43	8	3	3	>120K	anubarnlucky	pl22	0.35	2	0.02	0.5	a3	a0	17.5	0.5	a3	a0	a0	a1	a0	one	one	one	one	one	one	zero	zero	zero	zero	zero	one	one	0	one	one	zero	zero	zero	zero	zero	zero
17	6	5	0	>10	a0	a0	2	43	8	3	3	<120K	anubarnlucky	pl30	0.35	3	0.02	0.5	a3	a0	17.5	0.5	a3	a0	a0	a1	a0	one	one	one	one	one	one	zero	zero	zero	zero	zero	one	zero	25	one	one	one	zero	zero	zero	zero	zero
17	7	3	0	>10	a0	a0	2	43	8	3	3	>120K	anubarnlucky	pl12	0.35	2	0.02	0.5	a3	a0	17.5	0.5	a3	a0	a0	a1	a0	one	one	one	one	one	one	zero	zero	zero	zero	zero	one	one	0	one	one	zero	zero	zero	zero	zero	zero
17	8	3	0	>10	a0	a0	2	43	8	3	3	<120K	anubarnlucky	pl30	0.25	2	0.02	0.5	a3	a0	17.5	0.5	a3	a0	a0	a1	a0	one	one	one	one	one	one	zero	zero	zero	zero	zero	one	zero	20	one	one	zero	zero	zero	zero	zero	zero
17	9	5	0	>10	a0	a0	2	43	8	3	3	<120K	anubarnlucky	pl36	0.5	3	0.02	0.5	a3	a0	17.5	0.5	a3	a0	a0	a1	a0	one	one	one	one	one	one	zero	zero	zero	zero	zero	one	zero	25	one	one	one	zero	zero	zero	zero	zero
18	1	93	1	>10	a0	a0	2	1500	490	98	11	<120K	rainbow	pl12	0.1	5	2	0.02	a1	a1	20	100	a2	a0	a1	a0	a0	zero	one	one	one	one	two	one	one	one	one	zero	one	one	0	one	one	one	zero	one	zero	one	one
18	2	93	1	>10	a0	a0	2	1500	490	98	11	<120K	rainbow	pl12	0.1	5	2	0.02	a1	a1	20	100	a2	a0	a1	a0	a0	zero	one	one	one	one	two	one	one	one	one	zero	one	one	0	one	one	one	zero	one	zero	one	one
18	3	84	1	>10	a0	a0	2	1500	490	98	11	<120K	rainbow	pl12	0.1	5	2	0.02	a1	a1	20	100	a2	a0	a1	a0	a0	zero	one	one	one	one	two	one	one	one	one	zero	one	one	0	one	one	one	zero	one	zero	one	one
18	4	90	1	>10	a0	a0	2	1500	490	98	11	<120K	rainbow	pl12	0.1	5	2	0.02	a2	a1	20	100	a2	a0	a1	a0	a0	zero	one	one	one	one	two	one	one	one	one	zero	one	one	0	one	one	one	zero	one	zero	one	one
18	5	6	1	>10	a0	a0	2	1500	490	98	11	<120K	rainbow	pl12	0.1	5	2	0.02	a1	a1	20	100	a2	a0	a1	a0	a0	zero	one	one	one	one	two	one	one	one	one	zero	one	one	0	one	one	one	zero	one	zero	one	one
18	6	11	1	>10	a0	a0	2	1500	490	98	11	<120K	rainbow	pl12	0.1	5	2	0.02	a1	a1	20	100	a2	a0	a1	a0	a0	zero	one	one	one	one	two	one	one	one	one	zero	one	one	0	one	one	one	zero	one	zero	one	one
18	7	21	1	>10	a0	a0	2	1500	490	98	11	<120K	rainbow	pl12	0.1	5	2	0.02	a1	a1	20	100	a2	a0	a1	a0	a0	zero	one	one	one	one	two	one	one	one	one	zero	one	one	0	one	one	one	zero	one	zero	one	one
18	8	24	1	>10	a0	a0	2	1500	490	98	11	<120K	rainbow	pl12	0.1	5	2	0.02	a1	a1	20	100	a2	a0	a1	a0	a0	zero	one	one	one	one	two	one	one	one	one	zero	one	one	0	one	one	one	zero	one	zero	one	one
19	1	3	0	>10	a1	a1	2	150	40	20	13	>120K	superp	pl12	0.09	3	0.5	0.3	a4	a0	65	8	a1	a1	a0	a0	a0	one	one	one	one	one	three	one	one	one	one	zero	one	one	0	one	one	one	zero	zero	zero	zero	zero
19	2	9	0	>10	a1	a1	2	150	40	20	13	>120K	superp	pl12	0.09	3	0.5	0.2	a4	a0	65	8	a1	a1	a0	a0	a0	one	one	one	one	one	three	one	one	one	one	zero	one	one	0	one	one	one	zero	zero	zero	zero	zero
19	3	10	0	>10	a1	a1	2	150	40	20	13	>120K	superp	pl12	0.1	4	0.5	0.2	a3	a0	65	8	a1	a1	a0	a0	a0	one	one	one	one	one	three	one	one	one	one	zero	one	one	0	one	one	zero	zero	zero	zero	zero	zero
19	4	7	0	>10	a1	a1	2	150	40	20	13	>120K	superp	pl12	0.1	4	0.5	0.2	a3	a0	65	8	a1	a1	a0	a0	a0	one	one	one	one	one	three	one	one	one	one	zero	one	one	0	one	one	zero	zero	zero	zero	zero	zero
19	5	13	0	>10	a1	a1	2	150	40	20	13	>120K	superp	pl12	0.1	4	0.5	0.2	a3	a0	65	8	a1	a1	a0	a0	a0	one	one	one	one	one	three	one	one	one	one	zero	one	one	0	one	one	zero	zero	zero	zero	zero	zero
19	6	4	0	>10	a1	a1	2	150	40	20	13	>120K	superp	pl12	0.1	4	0.5	0.2	a3	a0	65	8	a1	a1	a0	a0	a0	one	one	one	one	one	three	one	one	one	one	zero	one	one	0	one	one	zero	zero	zero	zero	zero	zero
19	7	2	1	>10	a1	a1	2	150	40	20	13	>120K	superp	pl12	0.1	4	0.5	0.2	a3	a0	65	8	a1	a1	a0	a0	a0	one	one	one	one	one	three	one	one	one	one	zero	one	one	0	one	one	zero	one	zero	zero	zero	zero
19	8	2	0	>10	a1	a1	3	150	46	10	10	<120K	thaiunion	pl12	0.1	4	0.5	0.2	a2	a0	65	8	a1	a1	a0	a0	a0	zero	one	one	one	one	two	one	one	one	one	zero	one	one	0	one	zero	one	zero	zero	zero	zero	zero
19	9	3	0	>10	a1	a1	3	150	12	10	2	>120K	superp	pl12	0.09	3	0.5	0.3	a3	a0	65	8	a1	a1	a0	a0	a0	zero	one	one	one	one	three	zero	zero	one	one	zero	one	one	0	one	one	zero	zero	zero	zero	zero	zero
19	10	10	0	>10	a1	a1	2	150	46	10	10	<120K	thaiunion	pl12	0.1	4	0.5	0.2	a2	a0	65	2	a1	a1	a0	a0	a0	zero	one	one	one	one	three	one	one	one	one	zero	one	one	0	one	zero	one	zero	zero	zero	zero	zero
20	1	1	0	>10	a1	a1	3	30	15	4	4	>120K	superp	pl12	0.1	3	0.3	0.2	a2	a0	12	2	a1	a1	a0	a0	a0	one	one	one	one	one	three	one	one	one	one	zero	one	one	0	one	one	one	zero	zero	zero	zero	zero
20	2	6	1	>10	a1	a1	2	30	15	9	4	<120K	superp	pl12	0.09	4	0.5	0.05	a5	a0	12	2	a1	a1	a0	a0	a0	one	one	one	one	one	three	one	one	one	one	zero	one	one	0	one	one	one	one	zero	zero	one	zero
20	3	3	1	>10	a1	a1	2	30	15	4	4	>120K	superp	pl12	0.1	4	0.3	0.3	a1	a0	12	2	a1	a1	a0	a0	a0	zero	one	one	one	one	three	one	one	one	one	zero	one	one	0	one	one	one	one	one	zero	one	one
20	4	3	0	>10	a1	a1	3	30	15	4	4	>120K	superp	pl12	0.1	4	0.3	0.3	a1	a0	12	2	a1	a1	a0	a0	a0	one	one	one	one	one	three	one	one	one	one	zero	one	one	0	one	one	one	zero	zero	zero	zero	zero
20	5	1	0	>10	a1	a1	2.5	30	15	4	4	>120K	superp	pl12	0.1	3	0.3	0.3	a2	a0	12	2	a1	a1	a0	a0	a0	one	one	one	one	one	three	one	one	one	one	zero	one	one	0	one	one	one	zero	zero	zero	zero	zero
20	6	6	0	>10	a1	a1	2.5	30	15	9	4	>120K	superp	pl12	0.1	3	0.2	0.3	a2	a0	12	2	a1	a1	a0	a0	a0	one	one	one	one	one	three	zero	zero	zero	one	zero	one	one	0	one	one	one	zero	zero	zero	zero	zero
20	7	2	0	>10	a1	a1	2.5	30	15	9	4	>120K	superp	pl12	0.1	4	0.3	0.3	a2	a0	12	2	a1	a1	a0	a0	a0	one	one	one	one	one	three	one	one	one	one	zero	one	one	0	one	one	one	zero	zero	zero	zero	zero
20	8	3	1	>10	a1	a1	3	30	15	4	4	>120K	superp	pl12	0.1	4	0.3	0.3	a2	a0	12	2	a1	a1	a0	a0	a0	one	one	one	one	one	three	one	one	one	one	zero	one	one	0	one	one	one	one	zero	zero	one	zero
20	9	9	0	>10	a1	a1	3	30	15	4	1	>120K	thaiunion	pl12	0.12	3	0.2	0.1	a1	a0	12	2	a1	a1	a0	a0	a0	zero	one	one	one	one	three	zero	zero	zero	one	zero	one	one	0	one	zero	zero	zero	zero	zero	zero	zero
20	10	1	0	>10	a1	a1	3	30	15	4	4	>120K	superp	pl12	0.1	3	0.3	0.5	a2	a0	12	2	a1	a1	a0	a0	a0	one	one	one	one	one	three	one	one	one	one	zero	one	one	0	one	one	one	zero	zero	zero	zero	zero
21	1	1	0	<10	a1	a1	2	35	24	3	3	>120K	sibsaen	pl12	0.17	8	0.3	0.5	a1	a0	6	1	a3	a0	a0	a1	a0	one	one	one	one	one	three	zero	one	zero	one	zero	one	zero	400	one	zero	zero	zero	zero	zero	zero	zero
21	2	2	0	<10	a1	a1	2	35	24	3	3	<120K	thaiunion	pl12	0.17	8	0.3	0.5	a1	a0	6	1	a3	a0	a0	a1	a0	one	one	one	one	one	three	zero	one	zero	one	zero	one	zero	200	one	zero	zero	zero	zero	zero	zero	zero
21	3	2	0	<10	a1	a1	2	35	24	3	3	>120K	easternmarine	pl12	0.17	8	0.3	0.5	a1	a0	6	1	a3	a0	a0	a1	a0	one	one	one	one	one	three	zero	one	zero	one	zero	one	zero	200	one	zero	zero	zero	zero	zero	zero	zero
21	4	2	1	<10	a1	a1	2	35	24	3	3	<120K	kungsiam	pl12	0.17	8	0.3	0.5	a1	a0	6	1	a3	a0	a0	a1	a0	one	one	one	one	one	three	zero	one	zero	one	zero	one	zero	200	one	zero	zero	one	zero	zero	one	zero
21	5	1	1	<10	a1	a1	2	35	24	3	3	<120K	kungsiam	pl12	0.17	10	0.3	0.5	a1	a0	6	1	a3	a0	a0	a1	a0	one	one	one	one	one	three	zero	one	zero	one	zero	one	zero	400	one	zero	zero	one	zero	zero	one	zero
21	6	1	0	<10	a1	a1	2	35	24	3	3	<120K	sibsaen	pl12	0.17	10	0.3	0.5	a1	a0	6	1	a3	a0	a0	a1	a0	one	one	one	one	one	three	zero	one	zero	one	zero	one	zero	400	one	zero	zero	zero	zero	zero	zero	zero
21	7	2	1	<10	a1	a1	2	35	24	3	3	<120K	sibsaen	pl12	0.17	8	0.3	0.5	a1	a0	6	1	a3	a0	a0	a1	a0	one	one	one	one	one	three	zero	one	zero	one	zero	one	zero	400	one	zero	zero	one	zero	zero	one	zero
21	8	1	1	<10	a1	a1	2	35	24	3	3	<120K	sibsaen	pl12	0.17	8	0.3	0.5	a1	a0	6	1	a3	a0	a0	a1	a0	one	one	one	one	one	three	zero	one	zero	one	zero	one	zero	400	one	zero	zero	one	zero	zero	one	zero
22	1	v104	0	>10	a0	a0	5	97	33	4	2	>120K	cp	pl15	0.19	0.27	0.02	0.5	a1	a0	15.55	4.5	a3	a0	a0	a1	a0	zero	zero	zero	zero	zero	one	zero	zero	zero	zero	zero	one	one	0	one	one	one	zero	zero	zero	zero	zero
22	2	v104	0	>10	a0	a0	5	97	33	4	2	<120K	cp	pl15	0.19	0.27	0.02	0.5	a1	a0	15.55	4.5	a3	a0	a0	a1	a0	zero	zero	zero	zero	zero	one	zero	zero	zero	zero	zero	one	one	0	one	one	one	zero	zero	zero	zero	zero
22	3	v105	0	>10	a0	a0	5	97	33	4	2	<120K	cp	pl15	0.19	0.27	0.02	1	a1	a0	11	4.5	a3	a0	a0	a1	a0	zero	zero	zero	zero	zero	one	zero	zero	zero	zero	zero	one	one	0	one	one	one	zero	zero	zero	zero	zero
22	4	v108	0	>10	a0	a0	5	97	33	4	2	<120K	cp	pl15	0.19	0.27	0.02	1	a1	a0	11	4.5	a3	a0	a0	a1	a0	zero	zero	zero	zero	zero	one	zero	zero	zero	zero	zero	one	one	0	one	one	one	zero	zero	zero	zero	zero
22	5	v102	0	>10	a0	a0	5	97	33	4	2	<120K	cp	pl15	0.19	0.27	0.02	1	a1	a0	11	4.5	a3	a0	a0	a1	a0	zero	zero	zero	zero	zero	one	zero	zero	zero	zero	zero	one	one	0	one	one	one	zero	zero	zero	zero	zero
22	6	v103	0	>10	a0	a0	5	97	33	4	2	<120K	cp	pl15	0.19	0.27	0.02	1	a1	a0	11	4.5	a3	a0	a0	a1	a0	zero	zero	zero	zero	zero	one	zero	zero	zero	zero	zero	one	one	0	one	one	one	zero	zero	zero	zero	zero
22	7	v106	0	>10	a0	a0	5	97	33	4	2	<120K	cp	pl15	0.19	0.27	0.02	1	a1	a0	11	4.5	a3	a0	a0	a1	a0	zero	zero	zero	zero	zero	one	zero	zero	zero	zero	zero	one	one	0	one	one	one	zero	zero	zero	zero	zero
22	8	v105	0	>10	a0	a0	5	97	33	4	2	<120K	cp	pl15	0.19	0.27	0.02	1	a1	a0	11	4.5	a3	a0	a0	a1	a0	zero	zero	zero	zero	zero	one	zero	zero	zero	zero	zero	one	one	0	one	one	one	zero	zero	zero	zero	zero
22	9	v104	0	>10	a0	a0	5	97	33	4	2	<120K	cp	pl15	0.19	0.27	0.02	1	a1	a0	11	4.5	a3	a0	a0	a1	a0	zero	zero	zero	zero	zero	one	zero	zero	zero	zero	zero	one	one	0	one	one	one	zero	zero	zero	zero	zero
[truncated: 55 more columns]
